# Supplementary material for: Hybrid Genome Assembly of a Neotropical Mutualistic Ant
Source: Genome Biol Evol. 2019 Jul 22;11(8):2306–11. doi: 10.1093/gbe/evz159 (PMC6735702; doi:10.1093/gbe/evz159)
Supplement: evz159_Supplementary_Data [file evz159_supplementary_data.zip]

Archive with 2 entries (2 files):
- Supplement.docx
- Supplement_annotated_changes.docx
